# Supplementary material for: Biosensors Based on Plasmonic Spoon-Shaped Platforms as a Point-of-Care Tool for Escherichia coli Detection
Source: Biosensors (Basel). 2026 Jul 8;16(7):371. doi: 10.3390/bios16070371 (PMC13407397; doi:10.3390/bios16070371)
Supplement: Supplementary file 1 [file biosensors-16-00371-s001.zip]

Archive with 1 entries (1 files):
- biosensors-4344673-supplementary.pdf
